# Supplementary material for: MARC-3, a membrane-associated ubiquitin ligase, is required for fast polyspermy block in Caenorhabditis elegans
Source: Nat Commun. 2024 Jan 26;15:792. doi: 10.1038/s41467-024-44928-6 (PMC10817901; doi:10.1038/s41467-024-44928-6)
Supplement: Supplementary file 8 — Source data [file 41467_2024_44928_MOESM8_ESM.xlsx]

## Sheet: Fig. 1C
CAV-1::GFP signal per 3 proxymal oocytes*	wild type	marc-3
1	8290723	8377145
2	10364958	8083437
3	10800676	7769945
4	10496478	10102605
5	7889258	7504625
6	10525286	7449693
7	8131649	8893005
8	7933398	9964193
9	8290992	7671331
10	6788453	9810698
11	6948859	7384725
12	9092718	7187401
13	9715443	10071082
14	9553890	11087547
15	7400478	6988152
16	10218726	8421051
17	8115084	8401033
18	8906943	10410820
19	8851214	9437771
20	8766342	7563045
Mean	8854078	8628965
S.D.	1218593	1248048
Multiple unpaired T test	P=0.5672 (two-tailed)
*Signal was obtained from a middle focal plane image

## Sheet: Fig. 1D
CAV-1::GFP signal per embryo*	wild-type 1-cell emb	marc-3 1-cell emb	wild-type 2-cell emb	marc-3 2-cell emb	wild-type 4-cell emb	marc-3 4-cell emb
1	2.25136e+07	1.80207e+07	4.67845e+06	1.02703e+07	2.48919e+06	9.87126e+06
2	9.03991e+06	1.57242e+07	6.33927e+06	1.03708e+07	2.26525e+06	5.31564e+06
3	1.36417e+07	9.52241e+06	5.56753e+06	6.57648e+06	7.86806e+06	4.54521e+06
4	9.52632e+06	1.35429e+07	4.51157e+06	6.58011e+06	5.01701e+06	5.1286e+06
5	1.66077e+07	1.77083e+07	5.80609e+06	5.96308e+06	4.08473e+06	5.52627e+06
6	1.40185e+07	1.22997e+07	5.21329e+06	8.20827e+06	3.23439e+06	7.14589e+06
7	1.52004e+07	1.72339e+07	4.9344e+06	1.10208e+07	4.97494e+06	6.29689e+06
8	1.59243e+07	1.57359e+07	4.90976e+06	1.67736e+07	4.37294e+06	4.87093e+06
9	1.31653e+07	1.775e+07	8.75741e+06	1.4037e+07	3.0778e+06	5.83961e+06
10	1.27052e+07	1.87117e+07	3.80458e+06	1.68494e+07	6.02418e+06	4.91712e+06
11	8.9306e+06	1.80882e+07	9.0651e+06	7.21617e+06	5.63467e+06	6.44453e+06
12	1.65265e+07	1.13847e+07	4.93178e+06	1.30404e+07	3.53705e+06	8.72263e+06
13	1.48207e+07	1.99539e+07	5.05298e+06	1.05675e+07	3.06619e+06	9.15758e+06
14	1.44629e+07	2.03538e+07	6.50972e+06	1.07401e+07	6.12003e+06	8.59513e+06
15	1.46792e+07	1.92809e+07	5.25452e+06	9.22929e+06	4.02894e+06	8.69129e+06
16	1.48229e+07	1.82071e+07	5.12661e+06	1.0297e+07	3.26865e+06	9.37829e+06
17	1.45375e+07		5.50245e+06		5.34253e+06	8.68576e+06
18	1.63958e+07		3.05299e+06			6.46748e+06
19			4.84583e+06			9.31373e+06
20
Mean	14306615	16469883	5466543	10483778	4376855	7242702
S.D.	3162175	3195082	1444079	3347341	1501989	1837767
Multiple unpaired T test	P=0.056199 (two-tailed)		P=0.000001 (two-tailed)		P=0.000028 (two-tailed)
*Signal was obtained from a z-stack image

## Sheet: Fig. 1E
CAV-1::GFP signal per WT 2-cell embryo*	hTfR RNAi	marc-1 RNAi	marc-2 RNAi	marc-3 RNAi	marc-4 RNAi	marc-5 RNAi	marc-6 RNAi
1	1.04026e+06	1.00869e+06	1.32786e+06	2.30583e+06	1600392	1.23937e+06	1.43074e+06
2	1.56135e+06	1.47732e+06	1.19267e+06	2.71096e+06	1.60368e+06	439420	1.77696e+06
3	1.24276e+06	979303	404034	3.12117e+06	1.44245e+06	1.3644e+06	1.6687e+06
4	2.15232e+06	1.25527e+06	1.25492e+06	4.09475e+06	1.27701e+06	1.56433e+06	1.54238e+06
5	1.24248e+06	1.10213e+06	1.51717e+06	2.11031e+06	1.6403e+06	1.34276e+06	1.57751e+06
6	2.13928e+06	1.54658e+06	905888	2.24643e+06	1.1481e+06	986710	1.28954e+06
7	1.42565e+06	1.36984e+06	1.35246e+06	3.07266e+06	1.11162e+06	1.07466e+06	1.37785e+06
8	1.15416e+06	1.3009e+06	998242	2.06779e+06	972074	1.28633e+06	1.57409e+06
9	2.32627e+06	1.18388e+06	1.53992e+06	3.81603e+06	1.27715e+06	1.5725e+06	1.49802e+06
10	1.25317e+06		2.60988e+06	3.2626e+06		1.06978e+06
Mean	1553771	1.2471e+06	1310305	2880853	1.34142e+06	1194026	1.5262e+06
S.D.	473954	198207	566243	715323	242450	330689	148450
Multiple unpaired T test	P=0.0001 (two-tailed)
		P<0.0001 (two-tailed)
			P<0.0001 (two-tailed)
				P<0.0001 (two-tailed)
				P<0.0001 (two-tailed)
				P<0.0001 (two-tailed)
*Signal was obtained from a z-stack image

## Sheet: Fig. 1F
CAV-1::GFP signal per marc-3 2-cell embryo*	hTfR RNAi	marc-1 RNAi	marc-2 RNAi	marc-3 RNAi	marc-4 RNAi	marc-5 RNAi	marc-6 RNAi
1	4.08391e+06	2.75839e+06	3.02116e+06	2.87556e+06	3.09125e+06	2.50384e+06	2.9295e+06
2	4.51077e+06	5.06152e+06	2.53809e+06	3.24932e+06	2.28758e+06	2.53543e+06	2.86383e+06
3	4.74952e+06	5.25181e+06	2.38962e+06	3.97274e+06	3.25319e+06	3.08766e+06	3.29111e+06
4	3.65766e+06	3.09453e+06	2.67318e+06	2.9214e+06	3.06899e+06	3.28556e+06	2.3615e+06
5	4.67311e+06	2.84848e+06	4.0612e+06	4.8295e+06	2.98261e+06	3.0801e+06	3.32239e+06
6	4.75711e+06	4.10547e+06	3.73978e+06	4.66405e+06	2.85462e+06	2.53042e+06	3.96909e+06
7	3.56458e+06	4.6554e+06	4.32423e+06	3.28424e+06	3.17724e+06	2.79285e+06	3.47905e+06
8	4.78207e+06	4.09844e+06	5.04402e+06	3.76953e+06	3.41254e+06	3.41801e+06	3.51541e+06
9			2.9959e+06	2.20769e+06			4.37582e+06
10			3.37943e+06	3.19741e+06			4.30284e+06
Mean	4347340	3984254	3416661	3497144	3016003	2904235	3441055
S.D.	508396	987760	863207	817473	339271	363007	641104
Multiple unpaired T test	P=0.0208 (two-tailed)
		P=0.2686 (two-tailed)
			P=0.8329 (two-tailed)
				P=0.1398 (two-tailed)
				P=0.0758 (two-tailed)
				P=0.8663 (two-tailed)
*Signal was obtained from a z-stack image

## Sheet: Fig. 2B
poly-Ub signal per embryo*	wild-type 1-cell emb	marc-2 1-cell emb	marc-3 1-cell emb	marc-3; marc-2 1-cell emb	ubc-13 1-cell emb	uev-1 1-cell emb
1	1.59262e+07	1.00911e+07	2.24944e+06	3.40488e+06	1.69786e+06	2.64046e+06
2	9.49816e+06	1.30156e+07	2.09238e+06	3.97626e+06	2.90109e+06	2.98956e+06
3	1.23808e+07	1.03741e+07	5.46384e+06	3.29528e+06	2.33481e+06	5.10772e+06
4	6.06172e+06	9.9016e+06	4.07533e+06	2.22753e+06	4.00309e+06	3.70098e+06
5	8.78517e+06	9.08623e+06	4.39065e+06	1.76825e+06	4.2809e+06	1.42286e+06
6	9.82109e+06	1.06126e+07	2.23003e+06	2.1308e+06	2.69625e+06	3.25009e+06
7	7.25686e+06	9.57502e+06	2.56549e+06	3.12463e+06	4.92621e+06	3.0286e+06
8	9.26288e+06	6.30284e+06	4.50309e+06	2.56925e+06	2.60508e+06	3.04849e+06
9	7735714	7.39383e+06	2.10909e+06	3.04609e+06	3.89048e+06	3.7122e+06
10	5.88516e+06	6.30891e+06	3.58208e+06	4.03437e+06	2.91089e+06	1.31373e+06
Mean	9261374	9266190	3326140	2957734	3224666	3021470
S.D.	3031848	2090802	1231875	769481	1002740	1103651
Multiple unpaired T test	P=0.9967 (two-tailed)
	P<0.0001 (two-tailed)
		P<0.0001 (two-tailed)
			P=0.4330 (two-tailed)
			P=0.8422 (two-tailed)
			P=0.5674 (two-tailed)
*Signal was obtained from a z-stack image

## Sheet: Fig. 6
strain	genotype	date	no	#entry_sperm	first_sperm_contact	second_sperm_contact	status
gk2231	wt	20221013	1	1
gk2231	wt	20221013	2	1
gk2231	wt	20221013	3	1
gk2231	wt	20221013	4	1
gk2231	wt	20221013	6	1			fragmented
gk2231	wt	20221013	7	1
gk2231	wt	20221013	9	1
gk2231	wt	20221013	10	1
gk2231	wt	20221013	11	1			fragmented
gk2231	wt	20221013	12	1			fragmented
gk2231	wt	20221013	13	1
gk2231	wt	20221013	14	1
gk2231	wt	20221013	15	1
gk2231	wt	20221013	16	1			fragmented
gk2231	wt	20221013	17	1
gk2231	wt	20221013	19	1			fragmented
gk2231	wt	20221013	20	1
gk2231	wt	20221013	21	1
gk2235	marc3_muntant	20220829	1	1
gk2235	marc3_muntant	20220829	2	1
gk2235	marc3_muntant	20220829	3	1
gk2235	marc3_muntant	20220829	5	2			sperm_enrty_not_clearly_shown
gk2235	marc3_muntant	20220829	6	1
gk2235	marc3_muntant	20220829	7	1
gk2235	marc3_muntant	20220829	8	1
gk2235	marc3_muntant	20220829	9	2	0	9
gk2235	marc3_muntant	20220829	10	2	0	12
gk2235	marc3_muntant	20220829	12	1
gk2235	marc3_muntant	20220829	13	1			fragmented
gk2235	marc3_muntant	20221003	2	1
gk2235	marc3_muntant	20221003	3	1
gk2235	marc3_muntant	20221003	4	1
gk2235	marc3_muntant	20221003	5	2			fragmented
gk2235	marc3_muntant	20221003	7	1
gk2235	marc3_muntant	20221003	8	1			fragmented
gk2235	marc3_muntant	20221003	10	2			sperm_enrty_not_clearly_shown
gk2235	marc3_muntant	20221003	13	1
gk2235	marc3_muntant	20221003	14	2	0	0
gk2235	marc3_muntant	20221006	1	1
gk2235	marc3_muntant	20221006	3	1
gk2235	marc3_muntant	20221006	5	2			fragmented
gk2235	marc3_muntant	20221006	11	1
gk2235	marc3_muntant	20221006	12	1
gk2235	marc3_muntant	20221006	13	2			fragmented
gk2235	marc3_muntant	20221006	15	2			fragmented
gk2235	marc3_muntant	20231101	1	1			fragmented
gk2235	marc3_muntant	20231101	2	1
gk2235	marc3_muntant	20231101	3	1			fragmented
gk2235	marc3_muntant	20231101	4	2			sperm_enrty_not_clearly_shown
gk2235	marc3_muntant	20231101	6	1
gk2235	marc3_muntant	20231101	7	1
gk2235	marc3_muntant	20231101	8	2	0	1.5
gk2235	marc3_muntant	20231101	9	2	0	12
gk2235	marc3_muntant	20231101	12	1			fragmented
gk2235	marc3_muntant	20231101	14	1
gk2235	marc3_muntant	20231101	15	1
gk2235	marc3_muntant	20231101	17	2	0	0
gk2235	marc3_muntant	20231030	1	1
gk2235	marc3_muntant	20231030	2	1
gk2235	marc3_muntant	20231030	4	1			fragmented
gk2235	marc3_muntant	20231030	5	1
gk2235	marc3_muntant	20231030	8	1
gk2235	marc3_muntant	20231030	9	1			fragmented
gk2235	marc3_muntant	20231030	10	1			fragmented
gk2235	marc3_muntant	20231030	12	1
gk2235	marc3_muntant	20231030	13	1
gk2235	marc3_muntant	20231030	14	1			fragmented
gk2235	marc3_muntant	20231030	15	1
gk2235	marc3_muntant	20231030	16	1
gk2235	marc3_muntant	20231030	17	1			fragmented
gk2460	egg3_mutant	20231017	3	1
gk2460	egg3_mutant	20231017	5	1
gk2460	egg3_mutant	20231017	6	1
gk2460	egg3_mutant	20231017	81	2	0	222
gk2460	egg3_mutant	20231017	82	1
gk2460	egg3_mutant	20231018	1	1
gk2460	egg3_mutant	20231018	3	1
gk2460	egg3_mutant	20231018	5	1
gk2460	egg3_mutant	20231018	7	1
gk2460	egg3_mutant	20231018	8	1
gk2460	egg3_mutant	20231018	9	2			sperm_enrty_not_clearly_shown
gk2460	egg3_mutant	20231018	10	2	0	213
gk2460	egg3_mutant	20231018	11	1
gk2460	egg3_mutant	20231018	12	2	0	198
gk2460	egg3_mutant	20231018	13	2			sperm_enrty_not_clearly_shown
gk2460	egg3_mutant	20231018	14	1
gk2460	egg3_mutant	20231024	3	1
gk2460	egg3_mutant	20231024	4	1
gk2460	egg3_mutant	20231024	5	1
gk2460	egg3_mutant	20231024	6	1
gk2460	egg3_mutant	20231024	7	1
gk2460	egg3_mutant	20231024	8	1
gk2460	egg3_mutant	20231026	1	2			sperm_enrty_not_clearly_shown
gk2460	egg3_mutant	20231026	2	1
gk2460	egg3_mutant	20231026	3	2	0	238.5

## Sheet: Fig. S2A oocytes
RME-2::GFP signal per 3 proxymal oocytes*	wild type	marc-3
1	6484938	7280193
2	5411443	7545649
3	4071740	6370624
4	5213068	4239581
5	5406349	5130427
6	6279232	4195001
7	3844595	4183146
8	6994790	4124578
9	7287195	4123154
10	6795007	7757424
11	5497319	4010439
12	4547269	4240484
13	6019019	5020909
14	4423424	6905049
15	5419060	4986038
16	5577787	6988443
17	6268411	5078539
18	6766790	5967741
19	7696637	6414267
20	7302972	4385099
Mean	5865352	5447339
S.D.	1112424	1319208
Multiple unpaired T test	P=0.2855 (two-tailed)
*Signal was obtained from a middle focal plane image

## Sheet: Fig. S2A embryos
RME-2::GFP signal per embryo*	wild-type 1-cell emb	marc-3 1-cell emb	wild-type 2-cell emb	marc-3 2-cell emb	wild-type 4-cell emb	marc-3 4-cell emb
1	7.86725e+06	1.02754e+07	2.49928e+06	6.95202e+06	2.89093e+06	5.07091e+06
2	6.82127e+06	9.78996e+06	4.93314e+06	6.22217e+06	3.35417e+06	6.72884e+06
3	1.25174e+07	1.67121e+07	4.21509e+06	5.24228e+06	6.53934e+06	6.82043e+06
4	9.93943e+06	1.86549e+07	3.17759e+06	6.06863e+06	4.74645e+06	2.87159e+06
5	1.40407e+07	1.76914e+07	4.14097e+06	4.87319e+06	3.2084e+06	8.89835e+06
6	8.87191e+06	1.16142e+07	2.64768e+06	6.67779e+06	4.29551e+06	3.82253e+06
7	1.15297e+07	1.0776e+07	5.94091e+06	5.65632e+06	2.57956e+06	5.55059e+06
8	8.72684e+06	6.58271e+06	5.23305e+06	5.54778e+06	1.7024e+06	7.30536e+06
9	1.17467e+07	1.09004e+07	2.30433e+06	4.48721e+06	3.49076e+06	8.34219e+06
10	9.91838e+06	1.32068e+07	5.48061e+06	5.18684e+06	3.46593e+06	5.02385e+06
11	1.23337e+07	1.39723e+07	3.40441e+06	5.81398e+06	4.61865e+06	4.32661e+06
12	12510835	1.03681e+07	5.22826e+06	4.54243e+06	2.79142e+06	4.18894e+06
13	1.08992e+07	1.51992e+07	6.49707e+06	5.14478e+06	3.78623e+06	3.9819e+06
14	1.05004e+07	1.16356e+07	4.08518e+06	6.17442e+06	3.33576e+06	5.02873e+06
15	1.40353e+07	9.90982e+06	4.73594e+06	5.38623e+06	4.84619e+06	5.24955e+06
16	1.34376e+07	1.15436e+07	4.45861e+06	4.26417e+06	4.73844e+06	4.22131e+06
17	1.08524e+07	1.47097e+07	6.30371e+06	5.92225e+06	3.87558e+06	4.6036e+06
18	1.07583e+07	1.78969e+07	5.51194e+06	6.69037e+06	3.69667e+06	5.99403e+06
19				6.00158e+06		4.03778e+06
20						4.06802e+06
Mean	10961520	12857730	4488765	5623917	3775688	5306756
S.D.	2046273	3349910	1287956	768914	1084684	1590848
Multiple unpaired T test	P=0.048198 (two-tailed)		P=0.002379 (two-tailed)		P=0.001544 (two-tailed)
*Signal was obtained from a z-stack image

## Sheet: Fig. S2B oocytes
GFP::CHS-1 signal per 3 proxymal oocytes*	wild type	marc-3
1	2898140	3738966
2	5376372	2551667
3	3008002	3828097
4	4485595	2605762
5	3057872	3183159
6	3076217	6187586
7	2927617	2700535
8	3353105	3439086
9	4071408	2767653
10	3582924	3674275
11	4165390	3942163
12	3915572	4823679
13	2974606	3375762
14	3397229	4635239
15	6324601	3282379
16	5130929	5210388
17	3947905	3172972
18	3805536	4397653
19	3437270	4404830
20	3838161	4188226
Mean	3838722	3805504
S.D.	912258	944789
Multiple unpaired T test	P=0.9105 (two-tailed)
*Signal was obtained from a middle focal plane image

## Sheet: Fig. S2B embryos
GFP::CHS-1 signal per embryo*	wild-type 1-cell emb	marc-3 1-cell emb	wild-type 2-cell emb	marc-3 2-cell emb	wild-type 4-cell emb	marc-3 4-cell emb
1	1.21123e+07	7.03402e+06	5.84783e+06	5.43049e+06	4.75412e+06	5.81209e+06
2	1.11129e+07	1.2943e+07	4.64332e+06	5.31196e+06	4.74819e+06	7.28307e+06
3	8.03454e+06	1.10203e+07	5.96822e+06	2.9743e+06	5.18427e+06	7.85273e+06
4	7.57007e+06	7.9747e+06	4.01981e+06	5.17431e+06	5.27205e+06	4.48338e+06
5	10169705	8.27774e+06	4.77333e+06	6.77587e+06	4.51135e+06	6.74566e+06
6	7.85645e+06	1.27906e+07	4.88698e+06	5.74285e+06	3.72408e+06	7.01442e+06
7	1.043e+07	8.826e+06	3.81568e+06	4.37605e+06	3.83405e+06	5.28408e+06
8	1.02371e+07	1.27926e+07	2.67e+06	5.16261e+06	3.39031e+06	5.55309e+06
9	1.0976e+07	8.69926e+06	6.19495e+06	6.05864e+06	3.16778e+06	4.22177e+06
10	7.31397e+06	1.01933e+07	3.45483e+06	6.03863e+06	2.76155e+06	4.77623e+06
11	7.93444e+06	8.38075e+06	3.77367e+06	7.36156e+06	4.00252e+06	4.84795e+06
12	1.21768e+07	1.04391e+07	2.61786e+06	5.44316e+06	3.11265e+06	5.24804e+06
13	9.77613e+06	8.15359e+06	4.17156e+06	5.48911e+06	4.18193e+06	5.71315e+06
14	1.01219e+07	8.31828e+06	4.31478e+06	5.05047e+06	4.76718e+06	6.19838e+06
15	6.25305e+06	7.46572e+06		6.33443e+06	2.73546e+06	5.95121e+06
16	7.35293e+06	9396609		5.87683e+06	2.32056e+06	4.90619e+06
17	6.51975e+06			5.27922e+06	4.4755e+06
18	1.22673e+07				4.30143e+06
19	8.58575e+06
20
Mean	9305326	9544094	4368059	5522381	3958055	5743214
S.D.	1953640	1945492	1116272	959846	882053	1049744
Multiple unpaired T test	P=0.720492 (two-tailed)		P=0.004316 (two-tailed)		P=0.000006 (two-tailed)
*Signal was obtained from a z-stack image

[truncated: 2 more sheets: Fig. S9A, Fig. S9B]
